# Supplementary material for: Serial Measurements of Circulating KL-6, SP-D, MMP-7, CA19-9, CA-125, CCL18, and Periostin in Patients with Idiopathic Pulmonary Fibrosis Receiving Antifibrotic Therapy: An Exploratory Study
Source: J Clin Med. 2021 Aug 28;10(17):3864. doi: 10.3390/jcm10173864 (PMC8432145; doi:10.3390/jcm10173864)
Supplement: Supplementary file 1 [file jcm-10-03864-s001.zip]

Archive with 1 entries (1 files):
- jcm-1293525-supplementary.pdf
